# Supplementary material for: Evaluation of Urtica dioica Phytochemicals against Therapeutic Targets of Allergic Rhinitis Using Computational Studies
Source: Molecules. 2024 Apr 12;29(8):1765. doi: 10.3390/molecules29081765 (PMC11052477; doi:10.3390/molecules29081765)
Supplement: Supplementary file 1 [file molecules-29-01765-s001.zip]

Archive with 15 entries (14 files):
- supplementary material/UD-movies/
- supplementary material/UD-movies/Movie S1.mp4
- supplementary material/UD-movies/Movie S2A.mp4
- supplementary material/UD-movies/Movie S2B.mp4
- supplementary material/UD-movies/Movie S2C.mp4
- supplementary material/UD-movies/Movie S2D.mp4
- supplementary material/UD-movies/Movie S3A.mp4
- supplementary material/UD-movies/Movie S3B.mp4
- supplementary material/UD-movies/Movie S4A.mp4
- supplementary material/UD-movies/Movie S4B.mp4
- supplementary material/UD-movies/Movie S4C.mp4
- supplementary material/UD-movies/Movie S4D.mp4
- supplementary material/UD-movies/Movie S5A.mp4
- supplementary material/UD-movies/Movie S5B.mp4
- supplementary material/Urtica Supporting Information.pdf
